# Supplementary material for: Functional and genetic analysis of viral receptor ACE2 orthologs reveals a broad potential host range of SARS-CoV-2
Source: Proc Natl Acad Sci U S A. 2021 Mar 3;118(12):e2025373118. doi: 10.1073/pnas.2025373118 (PMC8000431; doi:10.1073/pnas.2025373118)
Supplement: Supplementary File [file pnas.2025373118.sd02.xlsx]

## Sheet: Dataset S2
		Dataset S2: ACE2 proteins predicted might be unable to support SARS-CoV-2 entry
		Species	Common Name	NCBI Accession
		Mus musculus	House mouse	NP_001123985.1
		Rattus norvegicus	Norway rat	NP_001012006.1
		Myotis brandtii	Brandts bat	XP_014399780.1
		Heterocephalus glaber	Naked mole-rat	XP_004866157.1
		Monodelphis domestica	Gray short-tailed opossum	XP_007500935.1
		Sarcophilus harrisii	Tasmanian devil	XP_031814825.1
		Dipodomys ordii	Ords kangaroo rat	XP_012887572.1
		Mus caroli	Ryukyu mouse	XP_021009138.1
		Mus pahari	Shrew mouse	XP_021043935.1
		Grammomys surdaster	Grammomys surdaster	XP_028617961.1
		Mastomys coucha	Southern multimammate mouse	XP_031226742.1
		Nannospalax galili	Upper Galilee mountains blind mole rat	XP_008839098.1
		Microtus ochrogaster	Prairie vole	XP_005358818.1
		Cavia porcellus	Domestic guinea pig	XP_023417808.1
		Chinchilla lanigera	Long-tailed chinchilla	XP_013362428.1
		Octodon degus	Degu	XP_023575315.1
		Fukomys damarensis	Damara mole-rat	XP_010643477.1
		Marmota marmota marmota	Alpine marmot	XP_015343540.1
		Urocitellus parryii	Arctic ground squirrel	XP_026252505.1
		Ictidomys tridecemlineatus	Thirteen-lined ground squirrel	XP_005316051.3
		Marmota flaviventris	Yellow-bellied marmot	XP_027802308.1
		Suricata suricatta	meerkat	XP_029786256.1
		Vicugna pacos	Alpaca	XP_006212709.1
		Camelus ferus	Wild Bactrian camel	XP_006194263.1
		Camelus bactrianus	Bactrian camel	XP_010966303.1
		Camelus dromedarius	Arabian camel	XP_010991717.1
		Erinaceus europaeus	Western European hedgehog	XP_007538670.1
		Sorex araneus	European shrew	XP_004612266.1
		Condylura cristata	Star-nosed mole	XP_012585871.1
		Pteropus vampyrus	Large flying fox	XP_011361275.1
		Pteropus alecto	Black flying fox	XP_006911709.1
		Desmodus rotundus	Common vampire bat	XP_024425698.1
		Phyllostomus discolor	Pale spear-nosed bat	XP_028378317.1
		Miniopterus natalensis	Natal long-fingered bat	XP_016058453.1
		Hipposideros armiger	Great roundleaf bat	XP_019522936.1
		Eptesicus fuscus	Big brown bat	XP_008153150.1
		Myotis davidii	David's myotis	XP_006775273.1
		Myotis lucifugus	Little brown bat	XP_023609437.1
		Tupaia chinensis	Chinese tree shrew	XP_006164754.1
		Rhinopithecus bieti	Black snub-nosed monkey	XP_017744069.1
		Carlito syrichta	Philippine tarsier	XP_008062810.1
		Microcebus murinus	Gray mouse lemur	XP_020140826.1
		Otolemur garnettii	Small-eared galago	XP_003791912.1
		Orycteropus afer afer	Aardvark	XP_007951028.1
		Elephantulus edwardii	Cape elephant shrew	XP_006892457.1
		Echinops telfairi	Small Madagascar hedgehog	XP_004710002.1
		Chrysochloris asiatica	Cape golden mole	XP_006835673.1
		Loxodonta africana	African savanna elephant	XP_023410960.1
		Dasypus novemcinctus	Nine-banded armadillo	XP_004449124.1
		Ornithorhynchus anatinus	Platypus	XP_001515597.2
